# Supplementary material for: The Relationship between Endophytic Fungi of Chimonanthus praecox and Volatile Metabolites under Different Circadian Rhythms and Blooming Stages
Source: J Fungi (Basel). 2024 Feb 11;10(2):145. doi: 10.3390/jof10020145 (PMC10890430; doi:10.3390/jof10020145)
Supplement: Supplementary file 1 [file jof-10-00145-s001.zip]

Archive with 1 entries (1 files):
- jof-2838528-supplementary.pdf
